# Supplementary material for: Antibiotic Resistance in Campylobacter: A Systematic Review of South American Isolates
Source: Antibiotics (Basel). 2023 Mar 9;12(3):548. doi: 10.3390/antibiotics12030548 (PMC10044704; doi:10.3390/antibiotics12030548)
Supplement: Supplementary file 1 [file antibiotics-12-00548-s001.zip › Supplementary Table S1.xlsx]

## Sheet: Metadata
Article	Country	Isolation year	Isolation source	Isolation type	Local	Campylobacter Species	Isolation and identiﬁcation	C. jejuni	C. coli	C. jejuni Doylei	C. fetus (Resistance test)	C. spp.	Resistance of all samples	Phenotypic Resistance Method	Antibiotic Classes			Resistance gene	Resistance gene (%)	analyzed samples (n)	Campylobacter positive	Resistant samples	Prevalence
															1	2	3 or more
Adsiyun 1992	Trinidad	1991	Animal (244)	Pig (213), Cow (24), sheep (7)	Livestock	C. jejuni (89)	Culture, biochemical	STR (52)	STR (189)	-	-	-	Streptomycin (241) - 76.5%	DD	-	-	-	-	-	671	308	244	79.2208
Adsiyun 1992	Trinidad	1991	Human (1)	Human (1)	Livestock	C. coli (226)	Culture, biochemical	NEO (11)	NEO (73)	-	-	-	Neomycin (84) - 26.7%		-	-	-	-		18	7	1	14.2857
Adsiyun 1992	Trinidad	1991						KAN (13)	KAN (77)	-	-	-	Kanamycin (90) - 28.6%		-	-	-	-
Adsiyun 1992	Trinidad	1991						AMP (1)	AMP (1)	-	-	-	Ampicillin (2) - 0,63%		-	-	-	-
Adsiyun 1992	Trinidad	1991							CHL (2)	-	-	-	Chloramphenicol (2) - 0,63%		-	-	-	-
Adsiyun 1992	Trinidad	1991							GEN (1)	-	-	-	Gentamicin (1) - 0,32%		-	-	-	-
Anampa 2020	Peru	-	Food (117)	Chicken (117)	Market	C. coli (117)	Culture, biochemical, PCR	-	ERY (117)	-	-	-	Azithromycin (117) -100%	-	117	-	-	ermB(117)- 53%		120	117	117	100
Anampa 2020	Peru	-							AZI (117)	-	-	-	Erythromycin (117) - 100%
Aquino 2002	Brazil	-	Animal (7)	Pig (7)	-	C. jejuni	Culture, biochemical, PCR	SUL (14)	SUL (11)	-	-	-	Sulphonamide (25) - 78.1%	DD	-	-	-	-	-	9	9	7	77.7778
Aquino 2002	Brazil	-	Human (15)	Human (15)		C. coli		NOR (2)	NOR (9)	-			Norfloxacin (11) - 34.4%							15	15	15	100
Aquino 2002	Brazil	-						CIP (2)	CIP (6)	-			Erythromycin (8) - 25%
Aquino 2002	Brazil	-						ERY (1)	ERY (7)	-			Ciprofloxacin (8) - 25%
Aquino 2002	Brazil	-						AMP (2)	AMP (6)	-			Ampicillin (8) - 25%
Aquino 2002	Brazil	-						TET (1)	TET (5)	-			Tetracycline (6) - 18.75
Bernal 2016	Colombia	-	Food (2)	Chicken (2)	Retail Store	C. coli (2)	Culture, biochemical, PCR, WGS	-	-	-		-	-		-	-	-	Aph3'-III InuC gyrA and gyrB EF-G and TetO CmeA, CmeB, TolC, MATE, MFS, MacA, MacB, RND, AcrB, and OM CmeABCR	-	2	2	2	100
Biasi 2011	Brazil	-	Food (9)	swine (9)	Pork processing plant	C. jejuni (5)	Culture, biochemical, PCR	STR	GEN	CIP	-	-	Streptomycin (3) - 33.3%	-	-	-	-	-	-	259	9	9	100
Biasi 2011	Brazil					C. coli (3)		GEN	CIP	CFL			Gentamicin (4) - 44.4%
Biasi 2011	Brazil					Arcobacter cryaerophilus (1)		CIP	CLI	NOR			Ciprofloxacin (7) - 77.8%
Biasi 2011	Brazil							CLI		TET			Clindamycin (7) - 77.8%
Biasi 2011	Brazil							CFL					Cephalothin (9) - 100%
Biasi 2011	Brazil							NOR					Nalidixic acid (9) - 100%
Biasi 2011	Brazil							TET					Norfloxacin (9) - 100%
													Tetracycline (9) - 100%
													Trimethoprim (9) - 100%
Bravo 2020	Chile	2017-2019	Human (69)	Human (69)	-	C. jejuni (69)	-			-	-	-	Fluoroquinolones (40) - 49.4%	-				blaOXA-61 (55) - 79%		69	69	69	100
Bravo 2020	Chile					C. coli (12)							Multidrug efflux pump (81) - 100%
Bravo 2020	Chile												Aminoglycoides (4) - 4.9%
Bravo 2020	Chile												Tetracycline (21) - 25.9%
Bravo 2020	Chile												Chloramphenicol-Florfenicol (2) - 2.5%
Bravo 2020	Chile												Spectinomycin (1) - 1.2%
Bravo 2020	Chile												Streptogramines (1) - 1.2%
Bravo 2020	Chile												Lincosamide (11) - 13.6%
Bravo 2020	Chile												B-lactams (71) - 87.6%
Castro 2017	Paraguay	-	Animal (21)	Hens (21)	-	C. jejuni (21)	Culture, biochemical	CIP (21)	-	-	-	-	Ciprofloxacin (21)		21	-	-	-	-	150	22	21	95.4545
Collado 2018	Chile	2006-2015	Human (25)	Human (25)	-	C. jejuni (50)	Culture	ERY (1)	-	-	-	-	Erythromycin (1)		25	-	-	-	-	50	50	25	50
Collado 2018	Chile	2006-2015						CIP (24)					Ciprofloxacin (24)
Demoura2013	Brazil	2009	Food (16)	Chicken meat (16)	Market	C. jejuni (16)	Culture	CIP (16)	-	-	-	-	Ciprofloxacin (16)	-	47	-	15	-	-	92	16	16	100
Demoura2013	Brazil	2009						NAL (15)					Nalidixic acid (15)
Demoura2013	Brazil	2009						STR (5)					Streptomycin (15)
Demoura2013	Brazil	2009						TET (15)					Tetracycline (15)
Demoura2013	Brazil	2009						GEN (15)					Gentamicin (15)
Demoura2013	Brazil	2009						AMO (14)					Amoxicillin (14)
Demoura2013	Brazil	2009						ERY (11)					Erythromycin (11)
Demoura2013	Brazil	2009						CHL (6)					Chloramphenicol (6)
Demoura2013	Brazil	2009
Dias 2020a	Brazil	2018	Animal (14)	Pig (14)	-	C. coli (14)	Culture, PCR	-	ERY (14)	-	-	-	Erythromycin (14)	-	14	-	-	-	-	50	34	14	41.1765
Dias 2020b	Brazil	2016-2017	Animal (69)	Chicken (69)	Farm	C. jejuni (69)	Culture, biochemical, PCR	-	-	-	-	AMC (7)	Amoxycillin-clavulanic acid (11)- 15.71%		15	29	25	-	-	70	70	69	98.5714
Dias 2020b	Brazil											AMP (20)	Ampicillin (20) - 28.57%
Dias 2020b	Brazil											CTF (22)	Ciprofoxacin (69) - 98.57%
Dias 2020b	Brazil											CIP (69)	Erythromycin (11) - 15.71%
Dias 2020b	Brazil											ENO (61)	Ceftiofur (48) - 68.57%
Dias 2020b	Brazil											ERI (11)	Enrofloxacin (61) - 87.14%
Dias 2020b	Brazil											GEN (6)	Gentamicin (2) - 2.85%
Dias 2020b	Brazil											TET (19)	Tetracycline (19) - 27.14%
Dorsch 2021	Uruguay	2017	Animal (1)	Sheep (1)	-	C. fetus (1)	Culture, biochemical, PCR	-	-	-	TET (1) NAL (1) TEL (1) CLI (1)	-	Tetracycline (1) - 100%	-	-	-	-	-	-	3	1	1	100
Dorsch 2021	Uruguay										NAL (1)		Nalidixic acid (1)- 100%
Dorsch 2021	Uruguay										TEL (1)		Telithromycin (1)- 100%
Dorsch 2021	Uruguay										CLI (1)		Clindamycin (1)- 100%
Espinoza2020	Peru	2001-2010	Human (141)	Feces (141)	Hospital and Community laboratories	C. jejuni (141)	Culture, biochemical, PCR	CIP (141)					Ciprofloxacin (141) - 100%	MIC				T86I gyrA(141) - 100%		189	189	141	74.6032
Espinoza2020	Peru							NAL (141)					Nalidix acid (141) - 100%
Fernández 2000	Chile	1996-1997	Human (108)	Feces (108)	-	C. jejuni (108)	-	AMP (7)	-	-	-	-	Ampicillin (7) - 7%	MIC	-	-	-	-	-	108	108	108	100
Fernández 2000	Chile							AZT (108)					Aztreonam (108) - 100%
Fernández 2000	Chile							TET (2)					Tetracycline (2) - 1.8%
Ferro 2015	Brazil	-	Food (24)	Chicken meat (24)	retail stores	C. jejuni (22)	Culture, biochemical, PCR	-	-	-	-	CIP (22)	Ciprofloxacin (22) - 92%	DD/MIC	1	23	18	-	-	24	24	24	100
Ferro 2015	Brazil	-				C. coli (1)						CHL (1)	Chloramphenicol (1) - 4%
Ferro 2015	Brazil	-				C. lari (1)						ERY (1)	Erythromycin (1) - 4%
Ferro 2015	Brazil	-										GEN (1)	Gentamicin (1) - 4%
Ferro 2015	Brazil	-										TET (18)	Tetracycline (18) - 75%
Ferro 2015	Brazil	-										CEF (23)	Cefalotin (23) - 96%
Ferro 2015	Brazil	-										NAL (18)	Nalidix acid (18) - 75%
Ferro 2015	Brazil	-										AMP (4)	Ampicillin (4) - 17%
Fonseca 2014	Brazil	-	Human (1)	Human (1)	Hospital Bank	C. jejuni (1)	-	TMP (1)	-	-	-	-	Trimethoprim (1) - 100%	DD	-	-	-	-	-	1	1	1	100
Fonseca 2014	Brazil	-						FOX (1)					Cefoxitin (1) - 100%
Frazão 2021	Brazil	1996-2016	Human (23)	Human (23)	collections strains	C. jejuni (47)	-	DOX (26)	-	-	-	-	Doxycycline - (26) 55%	MIC	31	12	4	blaOXA-61 (19) - 40% blaOXA-184 (6) - 13% tet(O) (25) - 53% aadE (1) - 2% aph(3')III (5) - 11% gyrA p.T86I (4) - 9%		67	67	23	34.3284
Frazão 2021	Brazil	1996-2016	Food (24)	Chicken meat (24)	collections strains			TET (26)					Tetracycline (26) - 55%							67	67	24	35.8209
Frazão 2021	Brazil	1996-2016						ERY (6)					Erythromycin (6) - 13%
Frazão 2021	Brazil	1996-2016						CIP (35)					Ciprofloxacin (35) -74%
García 2009	Chile	2002-2007	Human (25)	Feces (25)	-	C. jejuni (25)	Culture, biochemical	CIP (24)	-	-	-	-	Ciprofloxacin (24) - 32%	MIC	25	0	0	-	-	73	73	25	34.2466
García 2009	Chile	2002-2007						AMP (1)					Ampicillin (1) - 1%
Gomes 2019	Brazil	1998-2016	Animal (8)	Chicken (8)	collections strains	C. jejuni (14)	-	CIP (8)	CIP (6)	-	-	-	Ciprofloxacin (14) - 33%	MIC	13	9	0	tet(O) (11) - 26%		8	8	8	100
Gomes 2019	Brazil	1998-2016	Human (5)	Human (5)	collections strains	C. coli (28)		TET (7)	TET (7)				Tetracycline (14) - 33%					cmeB (28) - 67%		12	12	5	41.6667
Gomes 2019	Brazil	1998-2016	Food (4)	Food (4)	collections strains			DOX (7)	DOX (7)				Doxycycline (14) - 33%							12	12	4	33.3333
Gomes 2019	Brazil	1998-2016	Environmental (5)	Environmental (5)	collections strains				ERY (3)				Erythromycin (3) - 7%							10	10	5	50
Hungaro 2015	Brazil	2012	Food (20)	Chicken meat (20)	Slaughterhouse	C . jejuni (18)	Culture, biochemical, PCR	-	-	-	-	-	Cephalosporins (15-20) 75-100%	DD			8	gyrA (18)		95	20	20	100
Hungaro 2015	Brazil	2012				C. coli (2)							Ciprofloxacin (19) - 95%					tet(O) (4)
Hungaro 2015	Brazil	2012											Nalidix acid (19) - 95%					blaOxA (18)
Hungaro 2015	Brazil	2012											Trimethoprim-sulfamethoxazole (20) - 100%					cmeA (18)
Hungaro 2015	Brazil	2012											Tetracycline (10) - 50%					cmeB (20)
Hungaro 2015	Brazil	2012											Ampicillin (9) - 45%					cmeC (19)
Jennings 2017	Peru	2003-2010	Human (19)	feces (19)	School	C. jejuni (16)	-	AMP (9)	AMP (2)	-	-	-	Ampicillin (11) - 58%	DD	-	-	-	-	-	230	19	19	100
Jennings 2017	Peru	2003-2010				C. coli (3)		CEF (6)	CEF (3)				Cefalotin (9) - 47%
Jennings 2017	Peru	2003-2010						CRO (2)	CRO (2)				Ceftriaxone (4) - (21%)
Jennings 2017	Peru	2003-2010						ERY (14)	ERY (2)				Erythromycin (16) - 84%
Jennings 2017	Peru	2003-2010						NAL (4)	NAL (2)				Nalidixic acid (6) - 32%
Jennings 2017	Peru	2003-2010						CIP (4)	CIP (2)				Ciprofloxacin (6) - 32%
Jennings 2017	Peru	2003-2010						SXT (16)	SXT (3)				Sulfamethoxazole/trimethoprim (19)- 100%
Jennings 2017	Peru	2003-2010						TET (7)					Tetracycline (7) - 44%
kim 2010	Brazil	2004-2008	Food (46)	Chicken meat (46)	cold storages	C. jejuni (39)	Culture, biochemical, PCR	AMP (36) - 92%	AMP (6) - 86%	-	-	-	Ampicillin (42) - 91.3%	-		-	-	-	-	78	46	46	100
kim 2010	Brazil					C. coli (7)		ERY (13)- 33%	ERY (1) - 14%				Erythromycin 14 (30.4%)
kim 2010	Brazil							GEN (0) - 0%	GEN (1) - 14%				Gentamicin 1 (14.3%)
kim 2010	Brazil							TET (16) - 41%	TET (2) - 29%				Tetracycline (18) - 39,1%
kim 2010	Brazil							CIP (22) - 56%	CIP (6) - 86%				Ciprofloxacin (28) - 60.8%
kim 2010	Brazil							NAL (22) - 56%	NAL (6) - 86%				Nalidixic acid (28) - 60.8%
kim 2010	Brazil							ENR (22) -56%	ENR (6) - 86%				Enrofloxacin (28) - 60.8%
Kleinubing 2021	Brazil	2011-2016	Food (23)	Chicken meat (23)	farms and Slaughterhouses	C. jejuni (28)	PFGE	AMP (9) - 32.1%	-	-	-	-	Ampicillin (9)	DD	7	3	13	cmeA (19)		173	28	23	82.1429
Kleinubing 2021								AZI (5) -					Azithromycin (5)					cmeB (21)
Kleinubing 2021								CIP (15)					Ciprofloxacin (15)					cmeC (23)
Kleinubing 2021								CLA (5)					Clarithromycin (5)					cmeG (21)
Kleinubing 2021								DOX (16)					Doxycyclin (16)					aphA-3 (7)
Kleinubing 2021								KAN (7)					Kanamycin (7)					tet(O) (13)
Kleinubing 2021								NAL (23)					Nalidixic acid (23)					bla-OXA61 (6)
Kleinubing 2021								TET (16)					Tetracyclines (16)
Ku 2011	Brazil	2004-2008	Food (26)	Chicken meat (26)	-	C. spp.(26)	Culture, biochemical, PCR	-	-	-	-	AMP (4)	Ampicillin (25)	MIC	5	5	16	-	-	27	27	26	96.2963
Ku 2011	Brazil											CIP (18)	Ciprofloxacin (18)
Ku 2011	Brazil											NAL (18)	Nalidixic acid (18)
Ku 2011	Brazil											TET (14)	Tetracycline (14)
Ku 2011	Brazil											AZI (8)	Azithromycin (8)
Ku 2011	Brazil											ERY (8)	Erythromycin (8)
Ku 2011	Brazil											FFC (2)	Florfenicol (2)
Ku 2011	Brazil											CLI (7)	Clindamycin (7)
Levican 2019	Chile	2017-2018	Human (21)	Feces (21)	Hospital	C. jejuni (26)	Culture, biochemical, PCR	CIP (16)	ERY (1)	-	-	-	Amoxicilin-clavulanic Acid (4)	MIC	2	10	9	-	-	350	28	21	75
Levican 2019	Chile					C. coli (2)		TET (7)	CIP (2)				Ampicillin (20)
Levican 2019	Chile							AMX (4)					Ciprofloxacin (18)
Levican 2019	Chile							AMP (20)					Erythromycin (1)
Levican 2019	Chile												Tetracycline (7)
Lopes 2017	Brazil	-	Food (14)	Chicken meat (14)	retail outlet	C. jejuni (5)	Culture, biochemical, PCR	CIP (3)	CIP (10)	-	-	-	Ciprofloxacin (13) - 72%	DD	8	4	2	-	-	120	18	14	77.7778
Lopes 2017	Brazil					C. coli (13)		NAL (3)	NAL (11)				Nalidixic acid (14) - 78%
Lopes 2017	Brazil							TET (2)	CHL (2)				Tetracycline (3) - 17%
Lopes 2017	Brazil								ERY (2)				Chloramphenicol (2)
Lopes 2017	Brazil								GEN (1)				Erythromycin (2)
Lopes 2017	Brazil								STR (3)				Gentamicina (1)
Lopes 2017	Brazil												Streptomycin (3) - 17%
Melo 2019	Brazil	2011-2012 2015-2016	Food (57)	Chicken meat (57)	poultry slaughterhouse	C. jejuni (99)	Culture, biochemical, PCR	TET (56)	-	-	-	-	Tetracycline (56) - 98.24%	MIC	0	37	20	-	-	1070	99	57	57.5758
Melo 2019	Brazil							AMO (50)					Amoxicilin (50) - 87.72%
Melo 2019	Brazil							ERY (22)					Erythromycin (22) - 38.59%
Melo 2019	Brazil							GEN (8)					Gentamicin (8) - 14.03%
Nascimento 2019	Brazil	2013-2016	Animal (159)	Chicken (159)	abattoir	C. jejuni (81)	Culture, PCR	ENR (81)	ENR (78)	-	-	-	Enrofloxacin (159) - 100%	MIC	-	-	-	cmeA, cmeB and cmeC (150)- 94.3%		159	159	159	100
Nascimento 2019	Brazil					C. coli (78)
Ochoa 2016	Ecuador	-	Animal (50)	Cloacal swab chicken	-	C. jejuni (39)	Culture, biochemical, PCR	AMP (6)	AMP (6)	-	-	-	Ampicillin (12) - 24%	DD	0	16	24	-	-	120	50	50	100
Ochoa 2016	Ecuador					C. coli (11)		TET (37)	TET (10)				Tetracycline (47) - 94%
Ochoa 2016	Ecuador							CIP (33)	CIP (11)				Ciprofloxacin (44) - 88%
Orrego 2014	Paraguay	2010-2012	Human (137)	Feces (137)	Hospital	C. spp. (137)	Culture, biochemical, PCR	-	-	-		CIP (86)	Ciprofloxacin (86) - 49%	DD	-	-	-	-	-	1110	176	137	77.8409
Orrego 2015												ERY (1)	Erythromicin (1) - 1%
Orrego 2016												TET (50)	Tetracycline (50) - 28%
Orrego 2017
Pantozzi 2010	Argentina	2006-2007	Animal	Pig (5)	Production establishment	C. jejuni (8)	Culture, biochemical	-	-	-	-	-	Ampicillin (1) - 16.67%	DD	-	-	-	-	-	50	11	5	45.4545
Pantozzi 2010	Argentina	2006-2007	Animal	Chicken (1)		C. coli (3)							Tetracyclin (5) - 83.33%							50	11	1	9.09091
Pantozzi 2010	Argentina												Erythromycin (1) - 16.67%
Pantozzi 2010	Argentina												Nalidixic acid (5) - 83.33%
Pantozzi 2010	Argentina												Ciprofloxacin (3) - 50%
Paravisi 2020	Brazil	2011-2012	Food (53)	Chicken meat (53)	Slaughterhouses	C. jejuni (54)	Culture, biochemical, PCR	CIP (51)	-	-	-	-	Ciprofloxacin (51)	MIC	12	32	9	tet(O) (12) mutation in gyrA (Ter-86-Ile, Val-149-Ile, silent mutations)		54	54	53	98.1481
Paravisi 2020	Brazil							TET (27)					Nalidixic acid (51)
Paravisi 2020	Brazil							NAL (51)					Erythromycin (23)
Paravisi 2020	Brazil							ERY (23)					Tetracycline (27)
Pollett 2012	Peru	2001-2010	Human (3,226)	Feces	Hospitals Community medical laboratories	C. jejuni (3,856)	Culture, biochemical	AZI (70)	AZI (18)	-	-	-	Azithromycin (88)	DD				-	-	4652	4652	3226	69.3465
Pollett 2012	Peru					C. coli (554)		CIP (3,084)	CIP (291)				Ciprofloxacin (3375)
Pollett 2012	Peru					C. spp.(242)		ERY (72)	ERY (19)				Erythromycin (91)
Ramires 2019	Brazil	2014	Animal	Chicken (86)	commercial broiler farm	C. jejuni (86)	Culture, biochemical, PCR	NAL (64)	-	-	-	-	Nalidixic acid (64) - 74%	DD	-	-	0	-	-	116	116	86	74.1379
Ramires 2019	Brazil	2014	Food					ENR (58)					Enrofloxacin (58) - 67%
Ramires 2019	Brazil	2014	Environmental					CIP (32)					Ciprofloxacin (32) - 37%
Ramires 2019	Brazil	2014						TET (25)					Tetracycline (25) - 25%
Ramires 2019	Brazil	2014						DOX (25)					Doxycycline (25) - 25%
Rodrigo 2007	Trinidad	2001-2002	Animal (478)	Chicken swab (478)	Pluck shop	C. spp. (478)	Culture and biochemical	-	-	-	-	SXT (435)	Sulphamethoxazole/trimetoprim (435) - 87%	DD	-	166	322	-	-	500	500	478	95.6
Rodrigo 2007	Trinidad											CIP (433)	Ciprofloxacin (433) - 87%
Rodrigo 2007	Trinidad											OTC (151)	Oxytetracycline (151) - 30%
Rodrigo 2007	Trinidad											STR (150)	Streptomycin (150) - 30%
Rodrigo 2007	Trinidad											ERY (134)	Erythromycin - (134) - 27%
Rodrigo 2007	Trinidad											GEN (27)	Gentamycin (27) - 5%
Rossi 2021	Brazil	2015-2016	Food (35)	Chicken meat (35)	Poultry Industry	C. jejuni (35)	Culture, biochemical, PCR	CST (28)	-	-	-	-	Colistin (28) - 80%	MIC	-	-	-	-	-	442	35	35	100
Rossi 2021	Brazil							MER (3)					Meropenem (3) - 7%
Rossi 2021	Brazil							ERY (12)					Erythromycin (12) - 100%
Rossi 2021	Brazil							CIP (31)					Ciprofloxacin (31) - 87%
Rossi 2021	Brazil							TET (30)					Tetracycline (30) - 86%
Salazar 2017	Peru	2012-2015	Human (140)	Feces (140)	Hospital	C. jejuni (30)	Culture, biochemical	ERY (2)	ERY (8)	-	-	ERY (1)	Ciprofloxacin (121) - 87%	MIC	-	-	-	-	-	150	150	140	93.3333
Salazar 2017	Peru					C. coli (76)		CIP (24)	CIP (54)			CIP (43)	Erythromycin (11) - 7%
Salazar 2017	Peru					C. spp. (44)
Sierra- Arguello 2015	Brazil	2012-2013	Food (115)	Chicken (141)	broiler slaughterhouse	C. jejuni (140)	Culture, biochemical, PCR	-	-	-	-	-	Ampicillin (91)	DD	-	-	-	blaOXA-61 (91) - 65%	-	115	115	115	100
Sierra- Arguello 2015	Brazil	2012-2013	Environmental (21)			C. coli (1)							Tetracycline (50)					tet(O) (50) - 36%		21	21	21	100
Sierra- Arguello 2015	Brazil	2012-2013	Animal (5)															cmeB (26) - 19%		5	5	5	100
Sierra- Arguello 2016	Brazil	2012	Animal	Chicken (50)	broiler slaughterhouse	C. jejuni (50)	Culture, biochemical, PCR	CIP (47)	-	-	-	-	Ciprofloxacin (47) - 94%	MIC	-	-	-	cmeB (16) - 32%	16/50 = 32%	50	50	47	94
Sierra- Arguello 2016	Brazil	2012	Food					NAL (45)					Nalidixic acid (45) - 90%
Sierra- Arguello 2016	Brazil	2012	Environmental					ERY (1)					Erythromycin (1) - 1%
Simaluiza 2015	Ecuador	-	Food (32)	Liver Chicken (32)	Market	C. jejuni (22)	Culture, biochemical	AMP (6)	AMP (3)	-	-	-	Ampicillin (9)	DD	-	-	9	-	-	51	32	32	100
Simaluiza 2015	Ecuador					C. coli (10)		TET (18)	TET (7)				Tetracycline (25)
Simaluiza 2015	Ecuador							CIP (20)	CIP (10)				Ciprofloxacin (30)
Simaluiza 2015	Ecuador							ERY (2)	ERY (2)				Erythromycin (4)
Simaluiza 2015	Ecuador								GEN (1)				Gentamycin (1)
Simaluiza 2018	Ecuador	-	Human (16)	Feces (16)	Hospital	C. jejuni (13)	Culture, biochemical, PCR	AMO (1)	ERY (1)	-	-	-	Amoxicillin (1) - 6%	DD	13	3	0	-	-	253	16	16	100
Simaluiza 2018						C. coli (3)		ERY (1)	CIP (3)				Erythromycin (2) - 13%
Simaluiza 2018								CIP (10)					Ciprofloxacin (13) - 81%
Simaluiza 2018								AMP (1)					Ampicillin (1) - 6%
Taitt 2020	Peru	2006-2010	Human (7)	Feces (7)	Collection samples	C. jejuni (4)	PCR	TET (4)	TET (3)	-	-	-	Tetracycline (7)	-	-	-	-	aadE (1) - 14%		7	7	7	100
Taitt 2020	Peru					C. coli (3)		AMP (2)	AMP (2)				Ampicillin (4)					aphA3 (1) - 14%
Taitt 2020	Peru							CHL (1)	CRO (2)				Ceftriaxone (2)					tet(O)/tet(32) (5) - 71%
Taitt 2020	Peru							CIP (3)	ERY (1)				Erythromycin (1)					sat4 (1) - 14%
Taitt 2020	Peru							NAL (3)	CIP (3)				Chloramphenicol (1)
Taitt 2020	Peru							SXT (4)	NAL (3)				Ciprofloxacin (6)
Taitt 2020	Peru								SXT (3)				Nalidixic acid (6)
Taitt 2020	Peru												Trimethoprim-sulfamethoxazole (7)
Tamborini 2012	Argentina	-	Human (34)	Feces (34)	Hospital	C. jejuni (48)	Culture, biochemical, PCR	-	-	-	-	-	Ciprofloxacin (23) - 65%	-	-	-	-	-	-	327	35	34	97.1429
Tamborini 2012	Argentina					C. coli (2)							Tetracycline (11) - 32%
Toledo 2018	Ecuador	-	Animal (64)	Pig (8)		C. jejuni (49)	Culture, biochemical, PCR	NAL (6)	NAL (15)	-	-	-	Nalidixic acid (21) - 33%	DD	-	-	10			250	64	64	100
Toledo 2018	Ecuador			Cow (15)		C. coli (15)		CIP (6)	CIP (15)				Ciprofloxacin (21) - 33%
Toledo 2018	Ecuador			Hens (41)				ERY (2)	ERY (1)				Erythromycin (4) - 6%
Toledo 2018	Ecuador							GEN (1)					Gentamicin (1) - 2%
Toledo 2018	Ecuador							AMO (6)					Amoxicilin (6) - 10%
Toledo 2018	Ecuador							AMC (1)					Amoxicillin-clavulanic acid (1) - 2%
Vaz 2021	Brazil	2010-2011	Animal (69)	Swine Poultry	Embrapa	C. jejuni (69)	Culture, biochemical, PCR	CIP (65)	-	-	-	-	Ciprofloxacin (65) - 83%	MIC				-	-	515	80	69	86.25
Vaz 2021	Brazil							SPE (46)					Spectinomycin (46) - 57%
Vaz 2021	Brazil							ENO (68)					Enrofloxacin (68) - 89%
Vaz 2021	Brazil							TET (42)					Tetracycline (42) - 52%
Vaz 2021	Brazil							ERY (12)					Erythromycin (12) - 15%
Vinueza-Burgos 2017	Ecuador	2013-2014	Animal (218)	Chicken (218)	slaughterhouses	C. jejuni (170)	Culture, biochemical, PCR	CIP (47)	CIP (170)	-	-	-	Ciprofloxacin (217)	MIC	58	114	46	-	-	379	218	218	100
Vinueza-Burgos 2017	Ecuador					C. coli (48)		TET (40)	TET (115)				Tetracycline (155)
Vinueza-Burgos 2017	Ecuador							ERY (2)	ERY (44)				Erythromycin (46)
Vinueza-Burgos 2017	Ecuador							NAL (48)	NAL (169)				Nalidixic acid (217)
Vinueza-Burgos 2017	Ecuador							GEN (1)	GEN (2)				Gentamycin (3)
Vinueza-Burgos 2017	Ecuador							STP (4)	STP (19)				Streptomycin (23)
Wurfel 2020	Brazil	-	Food (2)	Chicken meat (2)	retail market	C. jejuni (2)	Culture, biochemical, PCR, WGS								-	-	-	aad9 aadE sat4 aphA-3 blaOXA-61 rplV gyrA tetO cmeC cmeB cmeA cmeR		2	2	2	100
Wurfel 2021	Brazil	-	Food (38)	Chicken meat (38)	retail market	C. jejuni (32)	Culture, biochemical, PCR	AZI (16)	AZI (1)	-	-	-	Azithromycin (17) - 35.4%	DD	11	10	17	-	-	48	48	38	79.1667
Wurfel 2021						C. coli (6)		CLA (16)	CLA (1)				Clarithromycin (17)- 35.4%
Wurfel 2021								ERY (16)	ERY (1)				Erythromycin (17)- 35.4%
Wurfel 2021								CIP (24)	CIP (5)				Ciprofloxacin (29) - 60.4%
Wurfel 2021								DOX (26)	DOX (6)				Doxycycline (32)- 66.6%
Wurfel 2021								TET (30)	TET (6)				Tetracycline (36)- 75%
Zbrun 2015	Argentina	-	Food (148)	Chicken (148)	supply chains	C. jejuni (105)	Culture, biochemical, PCR	AMP (57)	AMP (32)	-	-	-	Ampicillin (89)	DD	0	17	130	-	-	555	152	148	97.3684
Zbrun 2015	Argentina					C. coli (43)		ERY (28)	ERY (13)				Erythromycin (41)
Zbrun 2015	Argentina							GEN (9)	GEN (2)				Gentamycin (13)
Zbrun 2015	Argentina							CIP (91)	CIP (40)				Ciprofloxacin (131)
Zbrun 2015	Argentina							NA (95)	NA (41)				Nalidixic acid (136)
Zbrun 2015	Argentina							TET (57)	TET (32)				Tetracycline (89)
Zbrun 2015	Argentina							ENR (60)	ENR (16)				Enrofloxacin (76)
						C. coli (6)
Subtitle
C. jejuni = Campylobacter jejuni subsp. jejuni; C. coli = Campylobacter coli; C. fetus = Campylobacter fetus subsp. fetus; C. spp. = Campylobacter spp.

## Sheet: Antibiotic resistance data
Article	Country	Amoxicillin	Amoxicillin and Clavulanic acid	Ampicillin	Aztreonam	Penicillin G	Azithromycin	Clarithromycin	Clindamycin	Erythromycin	Telithromycin	Colistin	Ciprofloxacin	Enrofloxacin	Nalidixic Acid	Norfloxacin	Meropenem	Tetracycline	Doxycycline	Oxytetracycline	Gentamicin	Neomycin	Kanamycin	Spectinomycin	Streptomycin	Ceftiofur	Ceftriaxone	Cephalothin	Chloramphenicol	Florfenicol	Sulfamethoxazole/trimethoprim	Trimethoprim
Adsiyun 1992	Trinidad	-	-	-	-	-	-	-	-	-	-	-	-	-	-	-	-	-	-	-	1	84	90	-	241	-	-	-	2	-	-	-
Anampa 2020	Peru	-	-	-	-	-	117	-	-	117	-	-	-	-	-	-	-	-	-	-	-	-	-	-	-	-	-	-	-	-	-	-
Aquino 2002	Brazil	-	-	8	-	-	-	-	-	8	-	-	8	-	-	11	-	6	-	-	-	-	-	-	-	-	-	-	-	-	-	-
Biasi 2011	Brazil	-	-	-	-	-	-	-	7	-	-	-	7	-	9	9	-	9	-	-	4	-	-	-	3	-	-	-	-	-	-	9
Bravo 2020	Chile	-	-	-	-	-	-	-	-	-	-	-	-	-	-	-	-	21	-	-	-	-	-	1	1	-	-	-	2	-	-	-
Castro 2017	Paraguay	-	-	-	-	-	-	-	-	-	-	-	21	-	-	-	-	-	-	-	-	-	-	-	-	-	-	-	-	-	-	-
Collado 2018	Chile	-	-	-	-	-	-	-	-	1	-	-	24	-	-	-	-	-	-	-	-	-	-	-	-	-	-	-	-	-	-	-
Demoura2013	Brazil	14	-	-	-	-	-	-	-	11	-	-	16	-	15	-	-	15	-	-	15	-	-	-	15	-	-	-	6	-	-	-
Dias 2020a	Brazil	-	-	-	-	-	-	-	-	14	-	-	-	-	-	-	-	-	-	-	-	-	-	-	-	-	-	-	-	-	-	-
Dias 2020b	Brazil	-	11	20	-	-	-	-	-	11	-	-	69	61	-	-	-	-	-	-	2	-	-	-	-	48	-	-	-	-	-	-
Dorsch 2021	Uruguay	-	-	-	-	-	-	-	1		1	-	-	-	1	-	-	1	-	-	-	-	-	-	-	-	-	-	-	-	-	-
Espinoza2020	Peru	-	-	-	-	-	-	-	-		-	-	141	-	141	-	-	-	-	-	-	-	-	-	-	-	-	-	-	-	-	-
Fernández 2000	Chile	-	-	7	108	-	-	-	-		-	-	-	-	-	-	-	2	-	-	-	-	-	-	-	-	-	-	-	-	-	-
Ferro 2015	Brazil	-	-	4	-	-	-	-	-	1	-	-	22	-	18	-	-	18	-	-	1	-	-	-	-	-	-	23	1	-	-	-
Fonseca 2014	Brazil	-	-	-	-	-	-	-	-		-	-	-	-	-	-	-	-	-	-	-	-	-	-	-	-	-	-	-	-	-	1
Frazão 2021	Brazil	-	-	-	-	-	-	-	-	6	-	-	35	-	-	-	-	26	26	-	-	-	-	-	-	-	-	-	-	-	-	-
García 2009	Chile	-	-	1	-	-	-	-	-		-	-	24	-	-	-	-	-	-	-	-	-	-	-	-	-	-	-	-	-	-	-
Gomes 2019	Brazil	-	-	-	-	-	-	-	-	3	-	-	14	-	-	-	-	14	-	-	-	-	-	-	-	-	-	-	-	-	-	-
Hungaro 2015	Brazil	-	-	9	-	-	-	-	-		-	-	19	-	19	-	-	10	-	-	-	-	-	-	-	-	-	-	-	-	-	-
Jennings 2017	Peru	-	-	11	-	-	-	-	-	16	-	-	6	-	6	-	-	7	-	-	-	-	-	-	-	-	4	9	-	-	19	-
kim 2010	Brazil	-	-	42	-	-	-	-	-	1	-	-	28	28	28	-	-	18	-	-	1	-	-	-	-	-	-	-	-	-	-	-
Kleinubing 2021	Brazil	-	-	9	-	-	5	5	-		-	-	15	-	23	-	-	-	-	-	-	-	7	-	-	-	-	-	-	-	-	-
Ku 2011	Brazil	-	-	25	-	-	8	-	-	8	-	-	18	-	18	-	-	14	-	-	-	-	-	-	-	-	-	-	-	2	-	-
Levican 2019	Chile	-	4	20	-	-	-	-	-	1	-	-	18	-	-	-	-	7	-	-	-	-	-	-	-	-	-	-	-	-	-	-
Lopes 2017	Brazil	-	-	-	-	-	-	-	-	2	-	-	13	-	14	-	-	3	-	-	1	-	-	-	3	-	-	-	2	-	-	-
Melo 2019	Brazil	50	-	-	-	-	-	-	-	22	-	-	-	-	-	-	-	56	-	-	8	-	-	-	-	-	-	-	-	-	-	-
Nascimento 2019	Brazil	-	-	-	-	-	-	-	-		-	-	-	159	-	-	-	-	-	-	-	-	-	-	-	-	-	-	-	-	-	-
Ochoa 2016	Ecuador	-	-	12	-	-	-	-	-		-	-	44	-	-	-	-	47	-	-	-	-	-	-	-	-	-	-	-	-	-	-
Orrego 2014	Paraguay	-	-	-	-	-	-	-	-	1	-	-	86	-	-	-	-	50	-	-	-	-	-	-	-	-	-	-	-	-	-	-
Pantozzi 2010	Argentina	-	-	1	-	-	-	-	-	1	-	-	3	-	5	-	-	5	-	-	-	-	-	-	-	-	-	-	-	-	-	-
Paravisi 2020	Brazil	-	-	-	-	-	-	-	-	23	-	-	51	-	51	-	-	-	-	-	-	-	-	-	-	-	-	-	-	-	-	-
Pollett 2012	Peru	-	-	-	-	-	88	-	-	91	-	-	3375	-	-	-	-	-	-	-	-	-	-	-	-	-	-	-	-	-	-	-
Ramires 2019	Brazil	-	-	-	-	-	-	-	-		-	-	32	58	64	-	-	25	-	-	-	-	-	-	-	-	-	-	-	-	-	-
Rodrigo 2007	Trinidad	-	-	-	-	-	-	-	-	134	-	-	433	-	-	-	-	-	-	151	-	-	-	-	150	-	-	-	-	-	435	-
Rossi 2021	Brazil	-	-	-	-	-	-	-	-	12	-	28	31	-	-	-	3	30	-	-	-	-	-	-	-	-	-	-	-	-	-	-
Salazar 2017	Peru	-	-	-	-	-	-	-	-	11	-	-	121	-	-	-	-	-	-	-	-	-	-	-	-	-	-	-	-	-	-	-
Sierra- Arguello 2015	Brazil	-	-	91	-	-	-	-	-		-	-	-	-	-	-	-	50	-	-	-	-	-	-	-	-	-	-	-	-	-	-
Sierra- Arguello 2016	Brazil	-	-	-	-	-	-	-	-	1	-	-	47	-	45	-	-	-	-	-	-	-	-	-	-	-	-	-	-	-	-	-
Simaluiza 2015	Ecuador	-	-	9	-	-	-	-	-	4	-	-	30	-	-	-	-	25	-	-	-	-	-	-	-	-	-	-	-	-	-	-
Simaluiza 2018	Ecuador	1	-	1	-	-	-	-	-	2	-	-	13	-	-	-	-	-	-	-	-	-	-	-	-	-	-	-	-	-	-	-
Taitt 2020	Peru	-	-	4	-	-	-	-	-	1	-	-	6	-	6	-	-	7	-	-	-	-	-	-	-	-	2	-	1	-	-	-
Tamborini 2012	Argentina	-	-	-	-	-	-	-	-		-	-	23	-	-	-	-	11	-	-	-	-	-	-	-	-	-	-	-	-	-	-
Toledo 2018	Ecuador	6	-	-	-	-	-	-	-	4	-	-	21	-	21	-	-	-	-	-	1	-	-	-	-	-	-	-	-	-	-	-
Vaz 2021	Brazil	-	-	-	-	-	-	-	-	12	-	-	65	68	-	-	-	42	-	-	-	-	-	46	-	-	-	-	-	-	-	-
Vinueza-Burgos 2017	Ecuador	-	-	-	-	-	-	-	-	46	-	-	217	-	217	-	-	55	-	-	3	-	-	-	-	-	-	-	-	-	-	-
Wurfel 2021	Brazil	-	-	-	-	-	17	17	-	17	-	-	29	-	-	-	-	36	-	-	-	-	-	-	-	-	-	-	-	-	-	-
Zbrun 2015	Argentina	-	-	89	-	-	-	-	-		-	-	-	-	-	-	-	-	-	-	-	-	-	-	-	-	-	-	-	-	-	-
Zbrun 2016	Argentina	-	-	-	-	-	-	-	-	41	-	-	-	-	-	-	-	-	-	-	-	-	-	-	-	-	-	-	-	-	-	-
Zbrun 2017	Argentina	-	-	-	-	-	-	-	-		-	-	-	-	-	-	-	-	-	-	13	-	-	-	-	-	-	-	-	-	-	-
Zbrun 2018	Argentina	-	-	-	-	-	-	-	-		-	-	131	-	-	-	-	-	-	-	-	-	-	-	-	-	-	-	-	-	-	-
Zbrun 2019	Argentina	-	-	-	-	-	-	-	-		-	-	-	-	136	-	-	-	-	-	-	-	-	-	-	-	-	-	-	-	-	-
Zbrun 2020	Argentina	-	-	-	-	-	-	-	-		-	-	-	-	-	-	-	89	-	-	-	-	-	-	-	-	-	-	-	-	-	-
Zbrun 2021	Argentina	-	-	-	-	-	-	-	-		-	-	-	76	-	-	-	-	-	-	-	-	-	-	-	-	-	-	-	-	-	-
Subtitle
	Penicillins (B-lactam)
	Macrolides
	Polymyxin
	quinolones
	Carbapenem (B- lactam)
	Tetracyclines
	Aminoglycosides
	Cephalosporin (1 and 3 generation)(B- lactam)
	Phenicols
	Sulfonamides
